# Supplementary material for: Reading from a Head-Fixed Display during Walking: Adverse Effects of Gaze Stabilization Mechanisms
Source: PLoS One. 2015 Jun 8;10(6):e0129902. doi: 10.1371/journal.pone.0129902 (PMC4460068; doi:10.1371/journal.pone.0129902)
Supplement: S1 File — (XLS) [file pone.0129902.s001.xls]

## Sheet: EFD-Stand
MSPD
Subject	Visual size
	0.2	0.3	0.5	1	2	5
1	63	63	59	67	93	148
2	54	63	42	59	88	140
3	76	67	54	67	80	118
4	72	84	59	59	76	149
5	80	88	88	97	59	114
6	46	38	59	50	63	97
7	46	67	72	54	54	80
8	81	89	89	98	102	150
9	59	84	80	76	101	106
10	38	63	46	72	88	148
11	59	50	50	38	76	123

## Sheet: EFD-Walk
MSPD
Subject	Visual size
	0.2	0.3	0.5	1	2	5
1	46	59	80	76	106	123
2	38	59	54	80	114	154
3	63	67	67	76	80	110
4	63	54	88	85	76	114
5	59	72	63	84	54	123
6	69	20	54	63	80	114
7	55	72	42	50	59	102
8	68	98	98	86	115	155
9	55	97	97	67	97	118
10	46	46	59	54	93	127
11	34	50	54	63	84	127

## Sheet: HFD-Stand
MSPD
Subject	Visual size
	0.2	0.3	0.5	1	2	5
1	110	72	46	67	76	118
2	243	63	50	63	84	186
3	242	88	108	122	122	205
4	88	54	72	63	97	110
5	114	93	54	88	67	157
6	88	63	42	72	80	131
7	106	54	67	59	72	89
8	152	111	84	123	123	204
9	97	110	88	93	124	114
10	50	54	38	42	76	152
11	161	54	54	67	72	110

## Sheet: HFD-Walk
MSPD
Subject	Visual size
	0.2	0.3	0.5	1	2	5
1	242	114	72	97	88	110
2	603	84	63	76	59	140
3	922	156	97	80	93	191
4	671	211	97	110	110	191
5	1156	212	114	76	72	148
6	743	148	80	50	84	114
7	884	177	84	72	76	131
8	658	198	123	111	122	192
9	369	177	122	101	121	170
10	284	114	54	59	72	136
11	1096	152	80	72	50	102
